# Supplementary material for: Effects of planting of two common crops, Allium fistulosum and Brassica napus, on soil properties and microbial communities of ginseng cultivation in northeast China
Source: BMC Microbiol. 2022 Jul 22;22:182. doi: 10.1186/s12866-022-02592-0 (PMC9306067; doi:10.1186/s12866-022-02592-0)
Supplement: Supplementary file 1 — Additional file 1: Figure S1. Analysis of differences in bacterial phylum levels. *: P < 0.05; **: P < 0.01. Figure S2. Analysis of differences in fungal phylum levels. *: P < 0.05; **: P < 0.01. Figure S3. The biomarker with LDA scores in bacterial communities associated with each treated soil from the three groups. Figure S4. The biomarker with LDA scores in fungi communities associated with each treated soil from the three groups. Figure S5. The fungal functional guilds with significant differences among the three groups. Table S1. Component extracted matrix of db-RDA for soil bacteria community. Table S2. Component extracted matrix of db-RDA for soil fungal community. Table S3. Bacterial function prediction of ginseng cultivation soil in different groups (hierarchy level 2). [file 12866_2022_2592_MOESM1_ESM.zip]

Archive with 1 entries (1 files):
- supplementary data .docx
